# Supplementary material for: An optimized workflow for single-cell transcriptomics and repertoire profiling of purified lymphocytes from clinical samples
Source: Sci Rep. 2020 Feb 10;10:2219. doi: 10.1038/s41598-020-58939-y (PMC7010687; doi:10.1038/s41598-020-58939-y)
Supplement: Supplementary file 1 — Supplementary Information. [file 41598_2020_58939_MOESM1_ESM.xlsx]

## Sheet: Sheet1
	input total cell number >>>	2500000
	Total cell number remaining after clean-up
	Low-speed spin washes	Column-based clean-up	Column-free clean-up	Density-based clean-up
	2332500	1300000	1025000	1700000
	Total cell number remaining post enrichment
	T cell enrichment	B cell enrichment
	750000	175000
	Total cell number remaining post clean-up, post-enrichment		(<
	T cell enrichment	B cell enrichment
	390000	91000
