# Supplementary material for: An optimized workflow for single-cell transcriptomics and repertoire profiling of purified lymphocytes from clinical samples
Source: Sci Rep. 2020 Feb 10;10:2219. doi: 10.1038/s41598-020-58939-y (PMC7010687; doi:10.1038/s41598-020-58939-y)
Supplement: Supplementary file 2 — Supplementary Information 2. [file 41598_2020_58939_MOESM2_ESM.xlsx]

## Sheet: Figure 2 Raw data
Raw Data:
ALL DILUTIONS								1:2 and 1:4 dilutions only
MANUAL								manual							Vicell							Biorad
1-007	Dilution	live/ml	dead/ml	total/ml	% viability			1-007	Dilution	live/ml	dead/ml	total/ml	%viability		1-007	Dilution	VC/ml	DC/ml	TC/ml	%Viability		1-007	Dilution	VC	DC	TC	%viability
	0 d	10725000	6420000	17145000	62.5547				1:2 d (1)	3235000	1750000	4985000	64.8947			1:2 d (1)	3440000	480000	3920000	0.878			1:2 d (1)	4960000	370000	5330000	0.93
	1:1 d	4865000	3915000	8780000	55.41				1:4 d (1)	1315000	1155000	2470000	53.2389			1:4 d (1)	1780000	130000	1910000	0.934			1:4 d (1)	1780000	50000	1830000	0.97
	1:2 d	3235000	1750000	4985000	64.8947				1:2 d (2)	16900000	11450000	28350000	59.612			1:2 d (2)	2030000	260000	2290000	0.887			1:2 d (2)	3710000	220000	3930000	0.94
	1:4 d	1315000	1155000	2470000	53.2389				1:4 d (2)	3325000	4175000	7500000	44.3333			1:4 d (2)	1910000	210000	2120000	0.899			1:4 d (2)	2210000	270000	2480000	0.89
	1:8 d	835000	475000	1310000	63.7405
	1:16 d	355000	410000	765000	46.4052
	1:32 d	155000	125000	280000	55.3571			manual							Vicell							Biorad
								1-022	Dilution	live/ml	dead/ml	total/ml	%viability		1-012	Dilution	VC/ml	DC/ml	TC/ml	%Viability		1-012	Dilution	VC	DC	TC	%viability
	Dilution	live/ml	dead/ml	total/ml	% viability				1:2 d (1)	1745000	1735000	3480000	50.1437			1:2 d (1)	1540000	210000	1750000	0.883			1:2 d (1)	3530000	240000	3770000	0.94
1-012	0 d	3925000	3775000	7700000	50.974				1:4 d (1)	760000	1010000	1770000	42.9379			1:4 d (1)	1080000	140000	1220000	0.878			1:4 d (1)	1550000	190000	1740000	0.89
	1:1 d	3275000	2050000	5325000	61.5023				1:2 d (2)	1605000	1930000	3535000	45.4031			1:2 d (2)	2120000	230000	2350000	0.902			1:2 d (2)	3690000	300000	3990000	0.92
	1:2 d	2185000	1025000	3210000	68.0685				1:4 d (2)	885000	1150000	2035000	43.4889			1:4 d (2)	1220000	120000	1340000	0.914			1:4 d (2)	1550000	290000	1840000	0.84
	1:4 d	1130000	615000	1745000	64.7564				1:2 d (3)	1750000	1510000	3260000	53.681
	1:8 d	390000	190000	580000	67.2414				1:4 d (3)	780000	945000	1725000	45.2174
	1:16 d	175000	140000	315000	55.5556										Vicell							Biorad
	1:32 d	120000	70000	190000	63.1579										1-022	Dilution	VC/ml	DC/ml	TC/ml	%Viability		1-022	Dilution	VC	DC	TC	%viability
																1/2 di	2930000	430000	3360000	87.2024			1/2 di	3580000	260000	3840000	93.2292
1-022	Dilution	live/ml	dead/ml	total/ml	% viability											1/4 di	1600000	250000	1850000	86.4865			1/4 di	1610000	180000	1790000	89.9441
	0 di	5950000	7275000	13225000	44.9905											1/2 di	3200000	490000	3690000	86.7209			1/2 di	4170000	620000	4790000	87.0564
	1:1 d	1925000	2025000	3950000	48.7342											1/4 di	1430000	180000	1610000	88.8199			1/4 di	1670000	300000	1970000	84.7716
	1:2 d (1)	1745000	1735000	3480000	50.1437
	1:4 d (1)	760000	1010000	1770000	42.9379
	1:8 d	440000	455000	895000	49.162										Vicell							Biorad
	1:16 d	275000	235000	510000	53.9216										1-023	Dilution	VC/ml	DC/ml	TC/ml	%viability		1-023	Dilution	VC	DC	TC	%viability
	1:32 d	95000	75000	170000	55.8824											1/2 di	3900000	860000	4760000	81.9328			1/2 di	4170000	620000	4790000	87.0564
																1/4 di	1590000	450000	2040000	77.9412			1/4 di	1670000	300000	1970000	84.7716
1-022 repeat	Dilution	live/ml	dead/ml	total/ml	% viability											1/2 di	4110000	760000	4870000	84.3943			1/2 di	5210000	570000	5780000	90.1384
	0 di	4100000	5600000	9700000	42.268											1/4 di	1970000	430000	2400000	82.0833			1/4 di	1960000	340000	2300000	85.2174
	1:1 d	2900000	3750000	6650000	43.609																		1/2 di	4490000	530000	5020000	89.4422
	1:2 d (1)	1750000	1510000	3260000	53.681																		1/4 di	1960000	360000	2320000	84.4828
	1:4 d (1)	780000	945000	1725000	45.2174
	1:8 d	520000	340000	860000	60.4651
	1:16 d	240000	175000	415000	57.8313
	1:32 d	95000	135000	230000	41.3043
BIORAD
1-007	Dilution	live/ml	dead/ml	total/ml	% viability
	0 d	13000000	900000	13900000	93.5252
	1:1 d	8220000	730000	8950000	91.8436
	1:2 d	3710000	220000	3930000	94.402
	1:4 d	2210000	270000	2480000	89.1129
	1:8 d	719000	168000	887000	81.0598
	1:16 d	552000	76000	628000	87.8981
	1:32 d	287000	124000	411000	69.8297
1-012	Dilution	live/ml	dead/ml	total/ml	% viability
	0 d	10700000	1200000	11900000	89.916
	1:1 d	5920000	840000	6760000	87.574
	1:2 d	3690000	300000	3990000	92.4812
	1:4 d	1550000	290000	1840000	84.2391
	1:8 d	600000	87000	687000	87.3362
	1:16 d	481000	82000	563000	85.4352
	1:32 d	222000	70000	292000	76.0274
1-022	Dilution	VC	DC	TC	%viability
	0 di	12100000	1100000	13200000	91.6667
	1/1 di	5080000	850000	5930000	85.6661
	1/2 di	3580000	260000	3840000	93.2292
	1/4 di	1610000	180000	1790000	89.9441
	1/8 di	849000	171000	1020000	83.2353
	1/16 di	411000	76000	487000	84.3943
	1/32 di	184000	119000	303000	60.7261
VICELL
1-007	Dilution	VC/ml	DC/ml	TC/ml	%Viability
	0 di	13830000	2070000	15900000	86.9811
	1/1 di	4240000	380000	4620000	91.7749
	1/2 di	2030000	260000	2290000	88.6463
	1/4 di	1910000	210000	2120000	90.0943
	1/8 di	1060000	90000	1150000	92.1739
	1/16 di	420000	50000	470000	89.3617
	1/32 di	230000	20000	250000	92
1-012	Dilution	VC/ml	DC/ml	TC/ml	%Viability
	0 di	10050000	1190000	11240000	89.4128
	1/1 di	4990000	550000	5540000	90.0722
	1/2 di	2120000	230000	2350000	90.2128
	1/4 di	1220000	120000	1340000	91.0448
	1/8 di	550000	50000	600000	91.6667
	1/16 di	240000	10000	250000	96
	1/32 di	100000	30000	130000	76.9231
1-022	Dilution	VC/ml	DC/ml	TC/ml	%Viability
	0 di	13050000	2910000	15960000	81.7669
	1/1 di	5980000	1010000	6990000	85.5508
	1/2 di	2930000	430000	3360000	87.2024
	1/4 di	1600000	250000	1850000	86.4865
	1/8 di	870000	50000	920000	94.5652
	1/16 di	400000	40000	440000	90.9091
	1/32 di	130000	40000	170000	76.4706

## Sheet: Fig2 Manual Raw counts per grid
1-007	Live Cells
		Sample ID	1-007	1-007	1-007	1-007	1-007	1-007	1-007
		Dilution	0	1:1 d	1:2 d	1:4 d	1:8 d	1:16 d	1:32 d
		Q1	571	248	156	72	31	16	7
		Q2	552	263	171	70	54	28	5
		Q3	477	232	163	69	33	12	5
		Q4	545	230	157	52	49	15	14
		Total	2145	973	647	263	167	71	31
	live/ml		10725000	4865000	3235000	1315000	835000	355000	155000
	Dead Cells
		Sample ID	1-007	1-007	1-007	1-007	1-007	1-007	1-007
		Dilution	0	1:1 d	1:2 d	1:4 d	1:8 d	1:16 d	1:32 d
		Q1	292	197	89	49	22	20	3
		Q2	319	234	82	61	29	17	8
		Q3	290	196	80	74	22	25	7
		Q4	383	156	99	47	22	20	7
		Total	1284	783	350	231	95	82	25
	dead/ml		6420000	3915000	1750000	1155000	475000	410000	125000
		Total Cells	3429	1756	997	494	262	153	56
	total/ml		17145000	8780000	4985000	2470000	1310000	765000	280000
	%viability		62.5547	55.41	64.8947	53.2389	63.7405	46.4052	55.3571
1-012	Live Cells		Diluted 18:2	Diluted 18:2
		Sample ID	1-012	1-012	1-012	1-012	1-012	1-012	1-012
		Dilution	0	1:1 d	1:2 d	1:4 d	1:8 d	1:16 d	1:32 d
		Q1	41	31	112	68	18	9	4
		Q2	38	34	110	49	30	9	5
		Q3	37	36	113	54	14	9	8
		Q4	41	30	102	55	16	8	7
		Total	157	131	437	226	78	35	24
	live/ml		3925000	3275000	2185000	1130000	390000	175000	120000
	Dead Cells
		Sample ID	1-012	1-012	1-012	1-012	1-012	1-012	1-012
		Dilution	0	1:1 d	1:2 d	1:4 d	1:8 d	1:16 d	1:32 d
		Q1	32	42	39	24	6	6	2
		Q2	37	19	51	29	11	6	2
		Q3	42	10	52	35	9	8	4
		Q4	40	11	63	35	12	8	6
		Total	151	82	205	123	38	28	14
	dead/ml		3775000	2050000	1025000	615000	190000	140000	70000
		Total Cells	308	213	642	349	116	63	38
	total/ml		7700000	5325000	3210000	1745000	580000	315000	190000
	% viability		50.974	61.5023	68.0685	64.7564	67.2414	55.5556	63.1579
1-022	Live Cells		18+2 DF	18+2 DF
		Sample ID	1-022	1-022	1-022	1-022	1-022	1-022	1-022	1-022	1-022
		Dilution	0	1:1 d	1:2 d (1)	1:4 d (1)	1:2 d (2)	1:4 d (2)	1:8 d	1:16 d	1:32 d
		Q1	59	20	92	37	88	59	16	16	7
		Q2	65	41	89	28	89	46	23	7	3
		Q3	56	10	72	44	69	43	20	14	5
		Q4	58	6	96	43	75	29	29	18	4
		live total	238	77	349	152	321	177	88	55	19
		live/ml	5950000	1925000	1745000	760000	1605000	885000	440000	275000	95000
	Dead Cells
		Sample ID	1-022	1-022	1-022	1-022	1-022	1-022	1-022	1-022	1-022
		Dilution	0	1:1 d	1:2 d (1)	1:4 d (1)	1:2 d (2)	1:4 d (2)	1:8 d	1:16 d	1:32 d
		Q1	58	18	74	42	91	63	20	14	4
		Q2	74	38	101	44	101	52	21	8	3
		Q3	76	16	79	54	94	63	30	14	2
		Q4	83	9	93	62	100	52	20	11	6
		total dead	291	81	347	202	386	230	91	47	15
		dead/ml	7275000	2025000	1735000	1010000	1930000	1150000	455000	235000	75000
		Total Cells	529	158	696	354	707	407	179	102	34
			13225000	3950000	3480000	1770000	3535000	2035000	895000	510000	170000
		% viability	44.9905	48.7342	50.1437	42.9379	45.4031	43.4889	49.162	53.9216	55.8824
1-022 - repeat	Live Cells		DF = 10	DF = 10	DF = 2	DF = 2	DF = 2	DF = 2	DF = 2
		Sample ID	1-022	1-022	1-022	1-022	1-022	1-022	1-022
		Dilution	0	1:1 d	1:2 d	1:4 d	1:8 d	1:16 d	1:32 d
		Q1	40	29	83	49	23	11	2
		Q2	42	24	90	31	27	14	4
		Q3	39	39	96	30	15	12	7
		Q4	43	24	81	46	39	11	6
		Total	164	116	350	156	104	48	19
		live/ml	4100000	2900000	1750000	780000	520000	240000	95000
	Dead Cells
		Sample ID	1-022	1-022	1-022	1-022	1-022	1-022	1-022
		Dilution	0	1:1 d	1:2 d	1:4 d	1:8 d	1:16 d	1:32 d
		Q1	66	34	64	52	13	6	6
		Q2	56	39	72	46	17	11	5
		Q3	60	33	68	56	13	12	9
		Q4	42	44	98	35	25	6	7
		Total	224	150	302	189	68	35	27
		dead/ml	5600000	3750000	1510000	945000	340000	175000	135000
		Total Cells	388	266	652	345	172	83	46
			9700000	6650000	3260000	1725000	860000	415000	230000
		%Viability	42.268	43.609	53.681	45.2174	60.4651	57.8313	41.3043

## Sheet: Fig. 2A-top
Table Analyzed	LIVE/ML %
Two-way RM ANOVA	Matching: Stacked
Assume sphericity?	Yes
Alpha	0.05
Source of Variation	% of total variation	P value	P value summary	Significant?
Interaction	7.874	0.5833	ns	No
Dilution	6.846	0.2021	ns	No
Method	36.98	0.0481	*	Yes
sample	21.13	0.0013	**	Yes
ANOVA table	SS	DF	MS	F (DFn, DFd)	P value
Interaction	14905	12	1242	F (12, 36) = 0.8696	P=0.5833
Dilution	12960	6	2160	F (6, 36) = 1.512	P=0.2021
Method	70002	2	35001	F (2, 6) = 5.250	P=0.0481
sample	40002	6	6667	F (6, 36) = 4.667	P=0.0013
Residual	51423	36	1428
Data summary
Number of columns (Method)	3
Number of rows (Dilution)	7
Number of subjects (sample)	9									Vicell			Biorad			Manual
										Mean	SD	N	Mean	SD	N	Mean	SD	N
									0	201.443	65.4101	3	199.062	75.7912	3	100	0	3
									1:1	183.39	114.932	3	204.54	51.741	3	100	0	3
									1:2	109.228	53.6301	3	162.906	45.5319	3	100	0	3
Within each row, compare columns (simple effects within rows)									1:4	154.579	51.9138	3	172.357	37.5219	3	100	0	3
									1:8	155.233	37.4684	3	144.303	54.0589	3	100	0	3
Number of families	7								1:16	133.636	13.908	3	193.268	70.7226	3	100	0	3
Number of comparisons per family	3								1:32	122.854	34.7094	3	187.949	4.96793	3	100	0	3
Alpha	0.05
Tukey's multiple comparisons test	Predicted (LS) mean diff.	95.00% CI of diff.	Significant?	Summary	Adjusted P Value
0
Vicell vs. Biorad	2.382	-90.17 to 94.93	No	ns	0.9978
Vicell vs. Manual	101.4	8.893 to 194.0	Yes	*	0.0289
Biorad vs. Manual	99.06	6.511 to 191.6	Yes	*	0.0335
1:1
Vicell vs. Biorad	-21.15	-113.7 to 71.40	No	ns	0.8444
Vicell vs. Manual	83.39	-9.161 to 175.9	No	ns	0.0848
Biorad vs. Manual	104.5	11.99 to 197.1	Yes	*	0.0236
1:2
Vicell vs. Biorad	-53.68	-146.2 to 38.87	No	ns	0.3455
Vicell vs. Manual	9.228	-83.32 to 101.8	No	ns	0.9682
Biorad vs. Manual	62.91	-29.64 to 155.5	No	ns	0.2359
1:4
Vicell vs. Biorad	-17.78	-110.3 to 74.77	No	ns	0.8872
Vicell vs. Manual	54.58	-37.97 to 147.1	No	ns	0.3336
Biorad vs. Manual	72.36	-20.19 to 164.9	No	ns	0.1514
1:8
Vicell vs. Biorad	10.93	-81.62 to 103.5	No	ns	0.9557
Vicell vs. Manual	55.23	-37.32 to 147.8	No	ns	0.3252
Biorad vs. Manual	44.3	-48.25 to 136.9	No	ns	0.4816
1:16
Vicell vs. Biorad	-59.63	-152.2 to 32.92	No	ns	0.2717
Vicell vs. Manual	33.64	-58.91 to 126.2	No	ns	0.6539
Biorad vs. Manual	93.27	0.7179 to 185.8	Yes	*	0.0479
1:32
Vicell vs. Biorad	-65.09	-157.6 to 27.46	No	ns	0.2139
Vicell vs. Manual	22.85	-69.70 to 115.4	No	ns	0.8209
Biorad vs. Manual	87.95	-4.602 to 180.5	No	ns	0.0655
Test details	Predicted (LS) mean 1	Predicted (LS) mean 2	Predicted (LS) mean diff.	SE of diff.	N1	N2	q	DF
0																		Vicell
Vicell vs. Biorad	201.4	199.1	2.382	38.09	3	3	0.08841	42
Vicell vs. Manual	201.4	100	101.4	38.09	3	3	3.766	42
Biorad vs. Manual	199.1	100	99.06	38.09	3	3	3.678	42
1:1
Vicell vs. Biorad	183.4	204.5	-21.15	38.09	3	3	0.7852	42
Vicell vs. Manual	183.4	100	83.39	38.09	3	3	3.096	42
Biorad vs. Manual	204.5	100	104.5	38.09	3	3	3.881	42
1:2
Vicell vs. Biorad	109.2	162.9	-53.68	38.09	3	3	1.993	42
Vicell vs. Manual	109.2	100	9.228	38.09	3	3	0.3426	42
Biorad vs. Manual	162.9	100	62.91	38.09	3	3	2.335	42
1:4
Vicell vs. Biorad	154.6	172.4	-17.78	38.09	3	3	0.66	42
Vicell vs. Manual	154.6	100	54.58	38.09	3	3	2.026	42
Biorad vs. Manual	172.4	100	72.36	38.09	3	3	2.686	42
1:8
Vicell vs. Biorad	155.2	144.3	10.93	38.09	3	3	0.4058	42
Vicell vs. Manual	155.2	100	55.23	38.09	3	3	2.05	42
Biorad vs. Manual	144.3	100	44.3	38.09	3	3	1.645	42
1:16
Vicell vs. Biorad	133.6	193.3	-59.63	38.09	3	3	2.214	42
Vicell vs. Manual	133.6	100	33.64	38.09	3	3	1.249	42
Biorad vs. Manual	193.3	100	93.27	38.09	3	3	3.462	42
1:32
Vicell vs. Biorad	122.9	187.9	-65.09	38.09	3	3	2.417	42
Vicell vs. Manual	122.9	100	22.85	38.09	3	3	0.8484	42
Biorad vs. Manual	187.9	100	87.95	38.09	3	3	3.265	42

## Sheet: Fig. 2B-top
Table Analyzed	dead/ml %
Two-way RM ANOVA	Matching: Stacked
Assume sphericity?	Yes
Alpha	0.05
Source of Variation	% of total variation	P value	P value summary	Significant?
Interaction	14.35	<0.0001	****	Yes
dilution	10.22	<0.0001	****	Yes
method	68.81	<0.0001	****	Yes
Subject	2.149	0.0212	*	Yes
ANOVA table	SS	DF	MS	F (DFn, DFd)	P value
Interaction	13552	12	1129	F (12, 36) = 9.630	P<0.0001
dilution	9651	6	1608	F (6, 36) = 13.72	P<0.0001
method	64969	2	32484	F (2, 6) = 96.04	P<0.0001
Subject	2029	6	338.2	F (6, 36) = 2.884	P=0.0212
Residual	4222	36	117.3
Data summary
Number of columns (method)	3
Number of rows (dilution)	7									Vicell			Biorad			Manual
Number of subjects (Subject)	9									Mean	SD	N	Mean	SD	N	Mean	SD	N
									0	34.5887	4.7001	3	20.309	9.95641	3	100	0	3
									1:1	28.804	20.1578	3	33.8657	13.1899	3	100	0	3
									1:2	20.6933	5.1885	3	18.9418	9.02413	3	100	0	3
Within each row, compare columns (simple effects within rows)									1:4	20.8155	3.47381	3	29.451	15.5812	3	100	0	3
									1:8	18.7507	7.66528	3	39.5801	5.49023	3	100	0	3
Number of families	7								1:16	12.1198	4.93964	3	36.4828	20.3363	3	100	0	3
Number of comparisons per family	3								1:32	37.3968	19.2563	3	119.289	34.1045	3	100	0	3
Alpha	0.05
Tukey's multiple comparisons test	Predicted (LS) mean diff.	95.00% CI of diff.	Significant?	Summary	Adjusted P Value
0
Vicell vs. Biorad	14.28	-9.921 to 38.48	No	ns	0.3332
Vicell vs. Manual	-65.41	-89.61 to -41.21	Yes	****	<0.0001
Biorad vs. Manual	-79.69	-103.9 to -55.49	Yes	****	<0.0001
1:1
Vicell vs. Biorad	-5.062	-29.26 to 19.14	No	ns	0.8678
Vicell vs. Manual	-71.2	-95.40 to -47.00	Yes	****	<0.0001
Biorad vs. Manual	-66.13	-90.33 to -41.93	Yes	****	<0.0001
1:2
Vicell vs. Biorad	1.752	-22.45 to 25.95	No	ns	0.9831
Vicell vs. Manual	-79.31	-103.5 to -55.11	Yes	****	<0.0001
Biorad vs. Manual	-81.06	-105.3 to -56.86	Yes	****	<0.0001
1:4
Vicell vs. Biorad	-8.635	-32.84 to 15.56	No	ns	0.6639
Vicell vs. Manual	-79.18	-103.4 to -54.98	Yes	****	<0.0001
Biorad vs. Manual	-70.55	-94.75 to -46.35	Yes	****	<0.0001
1:8
Vicell vs. Biorad	-20.83	-45.03 to 3.371	No	ns	0.1039
Vicell vs. Manual	-81.25	-105.4 to -57.05	Yes	****	<0.0001
Biorad vs. Manual	-60.42	-84.62 to -36.22	Yes	****	<0.0001
1:16
Vicell vs. Biorad	-24.36	-48.56 to -0.1627	Yes	*	0.0482
Vicell vs. Manual	-87.88	-112.1 to -63.68	Yes	****	<0.0001
Biorad vs. Manual	-63.52	-87.72 to -39.32	Yes	****	<0.0001
1:32
Vicell vs. Biorad	-81.89	-106.1 to -57.69	Yes	****	<0.0001
Vicell vs. Manual	-62.6	-86.80 to -38.40	Yes	****	<0.0001
Biorad vs. Manual	19.29	-4.911 to 43.49	No	ns	0.1411
Test details	Predicted (LS) mean 1	Predicted (LS) mean 2	Predicted (LS) mean diff.	SE of diff.	N1	N2	q	DF
0
Vicell vs. Biorad	34.59	20.31	14.28	9.961	3	3	2.027	42
Vicell vs. Manual	34.59	100	-65.41	9.961	3	3	9.287	42
Biorad vs. Manual	20.31	100	-79.69	9.961	3	3	11.31	42
1:1
Vicell vs. Biorad	28.8	33.87	-5.062	9.961	3	3	0.7186	42
Vicell vs. Manual	28.8	100	-71.2	9.961	3	3	10.11	42
Biorad vs. Manual	33.87	100	-66.13	9.961	3	3	9.389	42
1:2
Vicell vs. Biorad	20.69	18.94	1.752	9.961	3	3	0.2487	42
Vicell vs. Manual	20.69	100	-79.31	9.961	3	3	11.26	42
Biorad vs. Manual	18.94	100	-81.06	9.961	3	3	11.51	42
1:4
Vicell vs. Biorad	20.82	29.45	-8.635	9.961	3	3	1.226	42
Vicell vs. Manual	20.82	100	-79.18	9.961	3	3	11.24	42
Biorad vs. Manual	29.45	100	-70.55	9.961	3	3	10.02	42
1:8
Vicell vs. Biorad	18.75	39.58	-20.83	9.961	3	3	2.957	42
Vicell vs. Manual	18.75	100	-81.25	9.961	3	3	11.54	42
Biorad vs. Manual	39.58	100	-60.42	9.961	3	3	8.578	42
1:16
Vicell vs. Biorad	12.12	36.48	-24.36	9.961	3	3	3.459	42
Vicell vs. Manual	12.12	100	-87.88	9.961	3	3	12.48	42
Biorad vs. Manual	36.48	100	-63.52	9.961	3	3	9.018	42
1:32
Vicell vs. Biorad	37.4	119.3	-81.89	9.961	3	3	11.63	42
Vicell vs. Manual	37.4	100	-62.6	9.961	3	3	8.888	42
Biorad vs. Manual	119.3	100	19.29	9.961	3	3	2.739	42

## Sheet: Fig. 2C-top
Table Analyzed	Viability %
Two-way RM ANOVA	Matching: Stacked
Assume sphericity?	Yes
Alpha	0.05
Source of Variation	% of total variation	P value	P value summary	Significant?
Interaction	6.004	0.0587	ns	No
Dilution	8.756	0.0002	***	Yes
Method	60.79	0.0004	***	Yes
smaple	9.937	0.0003	***	Yes
ANOVA table	SS	DF	MS	F (DFn, DFd)	P value
Interaction	5878	12	489.9	F (12, 48) = 1.898	P=0.0587
Dilution	8572	6	1429	F (6, 48) = 5.535	P=0.0002
Method	59514	2	29757	F (2, 8) = 24.47	P=0.0004
smaple	9728	8	1216	F (8, 48) = 4.711	P=0.0003
Residual	12391	48	258.1
Data summary
Number of columns (Method)	3
Number of rows (Dilution)	7
Number of subjects (smaple)	11
										Vicell			Biorad			Manual
										Mean	SD	N	Mean	SD	N	Mean	SD	N
Within each row, compare columns (simple effects within rows)									0	168.836	20.0282	4	181.636	24.367	4	100	0	3
									1:1	164.621	12.7714	4	164.765	15.6039	4	100	0	3
Number of families	7								1:2	147.562	18.6202	4	155.841	21.6924	4	100	0	3
Number of comparisons per family	3								1:4	180.364	31.8323	4	181.586	41.0761	4	100	0	3
Alpha	0.05								1:8	154.673	25.454	4	143.071	19.3493	4	100	0	3
									1:16	183.236	14.8124	4	174.723	22.9793	4	100	0	3
Tukey's multiple comparisons test	Predicted (LS) mean diff.	95.00% CI of diff.	Significant?	Summary	Adjusted P Value				1:32	148.454	22.9621	4	123.489	12.5147	4	100	0	3
0
Vicell vs. Biorad	-12.8	-46.63 to 21.03	No	ns	0.6358
Vicell vs. Manual	68.84	32.29 to 105.4	Yes	****	<0.0001
Biorad vs. Manual	81.64	45.09 to 118.2	Yes	****	<0.0001
1:1
Vicell vs. Biorad	-0.1437	-33.98 to 33.69	No	ns	>0.9999
Vicell vs. Manual	64.62	28.08 to 101.2	Yes	***	0.0002
Biorad vs. Manual	64.76	28.22 to 101.3	Yes	***	0.0002
1:2
Vicell vs. Biorad	-8.279	-42.11 to 25.55	No	ns	0.8265
Vicell vs. Manual	47.56	11.02 to 84.11	Yes	**	0.0076
Biorad vs. Manual	55.84	19.30 to 92.39	Yes	**	0.0015
1:4
Vicell vs. Biorad	-1.222	-35.06 to 32.61	No	ns	0.9958
Vicell vs. Manual	80.36	43.82 to 116.9	Yes	****	<0.0001
Biorad vs. Manual	81.59	45.04 to 118.1	Yes	****	<0.0001
1:8
Vicell vs. Biorad	11.6	-22.23 to 45.44	No	ns	0.6889
Vicell vs. Manual	54.67	18.13 to 91.22	Yes	**	0.0019
Biorad vs. Manual	43.07	6.527 to 79.62	Yes	*	0.0171
1:16
Vicell vs. Biorad	8.513	-25.32 to 42.35	No	ns	0.8176
Vicell vs. Manual	83.24	46.69 to 119.8	Yes	****	<0.0001
Biorad vs. Manual	74.72	38.18 to 111.3	Yes	****	<0.0001
1:32
Vicell vs. Biorad	24.96	-8.869 to 58.80	No	ns	0.1868
Vicell vs. Manual	48.45	11.91 to 85.00	Yes	**	0.0065
Biorad vs. Manual	23.49	-13.06 to 60.03	No	ns	0.2769
Test details	Predicted (LS) mean 1	Predicted (LS) mean 2	Predicted (LS) mean diff.	SE of diff.	N1	N2	q	DF
0
Vicell vs. Biorad	168.8	181.6	-12.8	14.05	4	4	1.288	56
Vicell vs. Manual	168.8	100	68.84	15.18	4	3	6.413	56
Biorad vs. Manual	181.6	100	81.64	15.18	4	3	7.606	56
1:1
Vicell vs. Biorad	164.6	164.8	-0.1437	14.05	4	4	0.01446	56
Vicell vs. Manual	164.6	100	64.62	15.18	4	3	6.021	56
Biorad vs. Manual	164.8	100	64.76	15.18	4	3	6.034	56
1:2
Vicell vs. Biorad	147.6	155.8	-8.279	14.05	4	4	0.8332	56
Vicell vs. Manual	147.6	100	47.56	15.18	4	3	4.431	56
Biorad vs. Manual	155.8	100	55.84	15.18	4	3	5.203	56
1:4
Vicell vs. Biorad	180.4	181.6	-1.222	14.05	4	4	0.123	56
Vicell vs. Manual	180.4	100	80.36	15.18	4	3	7.487	56
Biorad vs. Manual	181.6	100	81.59	15.18	4	3	7.601	56
1:8
Vicell vs. Biorad	154.7	143.1	11.6	14.05	4	4	1.168	56
Vicell vs. Manual	154.7	100	54.67	15.18	4	3	5.094	56
Biorad vs. Manual	143.1	100	43.07	15.18	4	3	4.013	56
1:16
Vicell vs. Biorad	183.2	174.7	8.513	14.05	4	4	0.8567	56
Vicell vs. Manual	183.2	100	83.24	15.18	4	3	7.755	56
Biorad vs. Manual	174.7	100	74.72	15.18	4	3	6.962	56
1:32
Vicell vs. Biorad	148.5	123.5	24.96	14.05	4	4	2.512	56
Vicell vs. Manual	148.5	100	48.45	15.18	4	3	4.514	56
Biorad vs. Manual	123.5	100	23.49	15.18	4	3	2.188	56

## Sheet: Fig 2A-bottom
Table Analyzed	1:2, 1:4 LIVE/ML %
Two-way RM ANOVA	Matching: Stacked
Assume sphericity?	Yes
Alpha	0.05
Source of Variation	% of total variation	P value	P value summary	Significant?
Interaction	2.248	0.4781	ns	No
Dilution	0.3047	0.6521	ns	No
Method	45.66	0.031	*	Yes
Sample	39.24	0.0531	ns	No
ANOVA table	SS	DF	MS	F (DFn, DFd)	P value
Interaction	1245	2	622.6	F (2, 9) = 0.8020	P=0.4781
Dilution	168.7	1	168.7	F (1, 9) = 0.2174	P=0.6521
Method	25287	2	12644	F (2, 9) = 5.236	P=0.0310
Sample	21733	9	2415	F (9, 9) = 3.111	P=0.0531
Residual	6987	9	776.3
Difference between row means
Mean of 1:2	139.2
Mean of 1:4	144.6
Difference between means	-5.42
SE of difference	11.62
95% CI of difference	-31.72 to 20.88
Data summary
Number of columns (Method)	3
Number of rows (Dilution)	2
Number of subjects (Sample)	12
Within each row, compare columns (simple effects within rows)											Vicell			Biorad			Manual
											Mean	SD	N	Mean	SD	N	Mean	SD	N
Number of families	2									1:2	131.765	62.8423	4	185.844	45.876	5	100	0	3
Number of comparisons per family	3									1:4	156.33	42.5318	4	177.539	27.5107	5	100	0	3
Alpha	0.05
Tukey's multiple comparisons test	Predicted (LS) mean diff.	95.00% CI of diff.	Significant?	Summary	Adjusted P Value
1:2
Vicell vs. Biorad	-54.08	-122.5 to 14.31	No	ns	0.1365
Vicell vs. Manual	31.77	-46.10 to 109.6	No	ns	0.5614
Biorad vs. Manual	85.84	11.39 to 160.3	Yes	*	0.0225
1:4
Vicell vs. Biorad	-21.21	-89.60 to 47.18	No	ns	0.7129
Vicell vs. Manual	56.33	-21.53 to 134.2	No	ns	0.1832
Biorad vs. Manual	77.54	3.089 to 152.0	Yes	*	0.0405
Test details	Predicted (LS) mean 1	Predicted (LS) mean 2	Predicted (LS) mean diff.	SE of diff.	N1	N2	q	DF
1:2
Vicell vs. Biorad	131.8	185.8	-54.08	26.8	4	5	2.854	18
Vicell vs. Manual	131.8	100	31.77	30.51	4	3	1.472	18
Biorad vs. Manual	185.8	100	85.84	29.17	5	3	4.162	18
1:4
Vicell vs. Biorad	156.3	177.5	-21.21	26.8	4	5	1.119	18
Vicell vs. Manual	156.3	100	56.33	30.51	4	3	2.611	18
Biorad vs. Manual	177.5	100	77.54	29.17	5	3	3.759	18

## Sheet: Fig. 2B-bottom
Table Analyzed	1:2, 1:4 dead/ml %
Two-way RM ANOVA	Matching: Stacked
Assume sphericity?	Yes
Alpha	0.05
Source of Variation	% of total variation	P value	P value summary	Significant?
Interaction	0.3017	0.0577	ns	No
Dilution	0.04874	0.2953	ns	No
Method	97.51	<0.0001	****	Yes
Sample	1.672	0.0188	*	Yes
ANOVA table	SS	DF	MS	F (DFn, DFd)	P value
Interaction	119.1	2	59.54	F (2, 11) = 3.738	P=0.0577
Dilution	19.24	1	19.24	F (1, 11) = 1.208	P=0.2953
Method	38493	2	19247	F (2, 11) = 320.7	P<0.0001
Sample	660.1	11	60.01	F (11, 11) = 3.767	P=0.0188
Residual	175.2	11	15.93
Difference between row means										Vicell			Biorad			Manual
Mean of 1:2	47.49									Mean	SD	N	Mean	SD	N	Mean	SD	N
Mean of 1:4	49.15								1:2	21.8672	4.84338	4	20.5879	7.06105	5	100	0	5
Difference between means	-1.667								1:4	19.5247	3.83534	4	27.9314	11.417	5	100	0	5
SE of difference	1.517
95% CI of difference	-5.006 to 1.672
Data summary
Number of columns (Method)	3
Number of rows (Dilution)	2
Number of subjects (Sample)	14
Within each row, compare columns (simple effects within rows)
Number of families	2
Number of comparisons per family	3
Alpha	0.05
Tukey's multiple comparisons test	Predicted (LS) mean diff.	95.00% CI of diff.	Significant?	Summary	Adjusted P Value
1:2
Vicell vs. Biorad	1.279	-9.104 to 11.66	No	ns	0.9487
Vicell vs. Manual	-78.13	-88.52 to -67.75	Yes	****	<0.0001
Biorad vs. Manual	-79.41	-89.20 to -69.62	Yes	****	<0.0001
1:4
Vicell vs. Biorad	-8.407	-18.79 to 1.977	No	ns	0.1277
Vicell vs. Manual	-80.48	-90.86 to -70.09	Yes	****	<0.0001
Biorad vs. Manual	-72.07	-81.86 to -62.28	Yes	****	<0.0001
Test details	Predicted (LS) mean 1	Predicted (LS) mean 2	Predicted (LS) mean diff.	SE of diff.	N1	N2	q	DF
1:2
Vicell vs. Biorad	21.87	20.59	1.279	4.134	4	5	0.4377	22
Vicell vs. Manual	21.87	100	-78.13	4.134	4	5	26.73	22
Biorad vs. Manual	20.59	100	-79.41	3.897	5	5	28.82	22
1:4
Vicell vs. Biorad	19.52	27.93	-8.407	4.134	4	5	2.876	22
Vicell vs. Manual	19.52	100	-80.48	4.134	4	5	27.53	22
Biorad vs. Manual	27.93	100	-72.07	3.897	5	5	26.15	22

## Sheet: Fig. 2C-bottom
Table Analyzed	Viability % 1:2, 1:4
Two-way RM ANOVA	Matching: Stacked
Assume sphericity?	Yes
Alpha	0.05
Source of Variation	% of total variation	P value	P value summary	Significant?
Interaction	1.774	0.2389	ns	No
Dilution	3.384	0.0296	*	Yes
Method	59.65	0.0018	**	Yes
Sample	27.74	0.0085	**	Yes
ANOVA table	SS	DF	MS	F (DFn, DFd)	P value
Interaction	784.7	2	392.3	F (2, 11) = 1.635	P=0.2389
Dilution	1497	1	1497	F (1, 11) = 6.242	P=0.0296
Method	26390	2	13195	F (2, 11) = 11.83	P=0.0018
Sample	12272	11	1116	F (11, 11) = 4.650	P=0.0085
Residual	2639	11	239.9
Difference between row means										Vicell			Biorad			Manual
Mean of 1:2	141.8									Mean	SD	N	Mean	SD	N	Mean	SD	N
Mean of 1:4	157.1								1:2	156.25	25.2476	5	169.133	26.5932	6	100	0	3
Difference between means	-15.26								1:4	185.138	29.5625	5	186.03	32.6464	6	100	0	3
SE of difference	6.109
95% CI of difference	-28.71 to -1.816
Data summary
Number of columns (Method)	3
Number of rows (Dilution)	2
Number of subjects (Sample)	14
Within each row, compare columns (simple effects within rows)
Number of families	2
Number of comparisons per family	3
Alpha	0.05
Tukey's multiple comparisons test	Predicted (LS) mean diff.	95.00% CI of diff.	Significant?	Summary	Adjusted P Value
1:2
Vicell vs. Biorad	-12.88	-52.48 to 26.72	No	ns	0.6965
Vicell vs. Manual	56.25	8.490 to 104.0	Yes	*	0.0191
Biorad vs. Manual	69.13	22.89 to 115.4	Yes	**	0.003
1:4
Vicell vs. Biorad	-0.8918	-40.49 to 38.71	No	ns	0.9982
Vicell vs. Manual	85.14	37.38 to 132.9	Yes	***	0.0005
Biorad vs. Manual	86.03	39.79 to 132.3	Yes	***	0.0003
Test details	Predicted (LS) mean 1	Predicted (LS) mean 2	Predicted (LS) mean diff.	SE of diff.	N1	N2	q	DF
1:2
Vicell vs. Biorad	156.3	169.1	-12.88	15.76	5	6	1.156	22
Vicell vs. Manual	156.3	100	56.25	19.01	5	3	4.184	22
Biorad vs. Manual	169.1	100	69.13	18.41	6	3	5.311	22
1:4
Vicell vs. Biorad	185.1	186	-0.8918	15.76	5	6	0.08	22
Vicell vs. Manual	185.1	100	85.14	19.01	5	3	6.333	22
Biorad vs. Manual	186	100	86.03	18.41	6	3	6.609	22

## Sheet: Fig. 2D
Table Analyzed	LIVE/ML LUNA-CELLACA%OF MANUAL
Two-way RM ANOVA	Matching: Stacked
Assume sphericity?	Yes
Alpha	0.05
Source of Variation	% of total variation	P value	P value summary	Significant?
Interaction	4.472	0.9852	ns	No
Dilution	25.04	0.5587	ns	No
Method	10.46	0.0376	*	Yes
Sample	0.8332	0.9196	ns	No
ANOVA table	SS	DF	MS	F (DFn, DFd)	P value
Interaction	1863	6	310.5	F (6, 12) = 0.1511	P=0.9852
Dilution	10433	6	1739	F (6, 12) = 0.8460	P=0.5587
Method	4358	1	4358	F (1, 2) = 25.11	P=0.0376
Sample	347.1	2	173.6	F (2, 12) = 0.08445	P=0.9196
Residual	24664	12	2055
Difference between column means
Mean of CELLACA	70.56
Mean of LUNA-FL	45.61
Difference between means	24.95									CELLACA			LUNA-FL
SE of difference	4.98									Mean	SD	N	Mean	SD	N
95% CI of difference	3.527 to 46.38								0	93.4921	67.1863	2	99.6339	86.7848	2
									1:1	80.612	45.7653	2	50.8351	30.5433	2
Data summary									1:2	60.9932	51.8407	2	48.912	35.694	2
Number of columns (Method)	2								1:4	63.1261	57.7234	2	34.287	24.908	2
Number of rows (Dilution)	7								1:8	61.4732	32.7427	2	36.8432	12.1608	2
Number of subjects (Sample)	4								1:16	86.9865	16.3087	2	38.803	20.549	2
									1:32	47.2593	1.78086	2	9.95949	10.6377	2
Compare each cell mean with the other cell mean in that row
Number of families	1
Number of comparisons per family	7
Alpha	0.05
Sidak's multiple comparisons test	Predicted (LS) mean diff.	95.00% CI of diff.	Significant?	Summary	Adjusted P Value
CELLACA - LUNA-FL
0	-6.142	-138.7 to 126.4	No	ns	>0.9999
1:1	29.78	-102.7 to 162.3	No	ns	0.9914
1:2	12.08	-120.4 to 144.6	No	ns	>0.9999
1:4	28.84	-103.7 to 161.4	No	ns	0.9928
1:8	24.63	-107.9 to 157.2	No	ns	0.9973
1:16	48.18	-84.34 to 180.7	No	ns	0.8931
1:32	37.3	-95.22 to 169.8	No	ns	0.9694
Test details	Predicted (LS) mean 1	Predicted (LS) mean 2	Predicted (LS) mean diff.	SE of diff.	N1	N2	t	DF
CELLACA - LUNA-FL
0	93.49	99.63	-6.142	42.27	2	2	0.1453	14
1:1	80.61	50.84	29.78	42.27	2	2	0.7045	14
1:2	60.99	48.91	12.08	42.27	2	2	0.2858	14
1:4	63.13	34.29	28.84	42.27	2	2	0.6823	14
1:8	61.47	36.84	24.63	42.27	2	2	0.5827	14
1:16	86.99	38.8	48.18	42.27	2	2	1.14	14
1:32	47.26	9.959	37.3	42.27	2	2	0.8825	14

## Sheet: Fig. 2E
Table Analyzed	DEAD/MLLUNA-CELLACA%OF MANUAL
Two-way RM ANOVA	Matching: Stacked
Assume sphericity?	No
Alpha	0.05
Source of Variation	% of total variation	P value	P value summary	Significant?	Geisser-Greenhouse's epsilon
Interaction	4.539	0.9907	ns	No
Dilution	14.37	0.6037	ns	No	0.1812
Method	4.034	0.3366	ns	No
Sample	5.133	0.6613	ns	No
ANOVA table	SS	DF	MS	F (DFn, DFd)	P value
Interaction	1139	6	189.9	F (6, 12) = 0.1262	P=0.9907
Dilution	3607	6	601.1	F (1.087, 2.174) = 0.3995	P=0.6037
Method	1013	1	1013	F (1, 2) = 1.572	P=0.3366
Sample	1289	2	644.3	F (2, 12) = 0.4282	P=0.6613
Residual	18057	12	1505
Difference between column means
Mean of CELLACA	71.12
Mean of LUNA-FL	59.09									CELLACA			LUNA-FL
Difference between means	12.03									Mean	SD	N	Mean	SD	N
SE of difference	9.594								0	95.3431	78.4131	2	64.845	63.8589	2
95% CI of difference	-29.25 to 53.31								1:1	69.8489	59.6106	2	45.1524	42.0823	2
									1:2	52.7065	3.58456	2	59.0049	33.8751	2
Data summary									1:4	49.4937	15.1989	2	43.8589	11.5815	2
Number of columns (Method)	2								1:8	88.1665	13.2987	2	66.5931	4.95022	2
Number of rows (Dilution)	7								1:16	71.2038	4.44638	2	71.7683	20.8645	2
Number of subjects (Sample)	4								1:32	71.0516	28.4941	2	62.3935	28.2934	2
Compare each cell mean with the other cell mean in that row
Number of families	1
Number of comparisons per family	7
Alpha	0.05
Sidak's multiple comparisons test	Mean Diff.	95.00% CI of diff.	Significant?	Summary	Adjusted P Value
CELLACA - LUNA-FL
0	30.5	-867.1 to 928.1	No	ns	0.9998
1:1	24.7	-715.1 to 764.5	No	ns	0.9997
1:2	-6.298	-1919 to 1907	No	ns	>0.9999
1:4	5.635	-173.5 to 184.8	No	ns	0.9999
1:8	21.57	-335.5 to 378.7	No	ns	0.8432
1:16	-0.5646	-924.8 to 923.7	No	ns	>0.9999
1:32	8.658	-321.9 to 339.2	No	ns	>0.9999
Test details	Mean 1	Mean 2	Mean Diff.	SE of diff.	N1	N2	t	DF
CELLACA - LUNA-FL
0	95.34	64.84	30.5	71.51	2	2	0.4265	1.921
1:1	69.85	45.15	24.7	51.6	2	2	0.4786	1.798
1:2	52.71	59	-6.298	24.09	2	2	0.2615	1.022
1:4	49.49	43.86	5.635	13.51	2	2	0.417	1.868
1:8	88.17	66.59	21.57	10.03	2	2	2.15	1.272
1:16	71.2	71.77	-0.5646	15.08	2	2	0.03743	1.091
1:32	71.05	62.39	8.658	28.39	2	2	0.3049	2

[truncated: 16 more sheets: Fig. 2F, Raw cell counts for Fig3, Fig. 3A, Figure 3B, Fig 4 raw counts, Fig. 4B, Fig. 4C, Fig. 4D, Fig. 4E, Fig. 5 raw counts, Fig. 5B, Fig. 5C, Fig. 7E, Suppl. Fig. 2A, Suppl. Fig. 2B, Suppl. Fig. 2C]
